# Supplementary material for: The Staphylococcus aureus CamS lipoprotein is a repressor of toxin production that shapes host-pathogen interaction
Source: PLoS Biol. 2024 Jan 5;22(1):e3002451. doi: 10.1371/journal.pbio.3002451 (PMC10769083; doi:10.1371/journal.pbio.3002451)
Supplement: S1 Data — (XLSX) [file pbio.3002451.s003.xlsx]

## Sheet: Contents
TABLE OF CONTENTS
Numerical data for Figure panels 1C i), 1C ii), 1D i), 1D ii), 1E i), 1E ii), 2A, 2B i), 2B ii), 2D, 2E i), 2E ii), S1A, S1B ii), S1C i), S1C ii), S1E i), S1E ii), S1E iii), S1E iii), S2A ii), S2A iii), S2A iv), S2C i), S2C ii)

## Sheet: Fig1B
see Table S1

## Sheet: Fig 1C i)
Time	WT Phla-sGFP				Mean	SD	N	ΔcamS Phla-sGFP				Mean	SD	N	ΔcamS::camS Phla-sGFP				Mean	SD	N
0	31.333	20.667	46.288	82.238	45.1315	26.8771	4	74.375	116.673	63.085	75.651	82.446	23.5064	4	0.697	58.972	53.226	72.606	46.3753	31.5181	4
1	16.667	15	63.36	67.635	40.6655	28.7346	4	99.63	111.545	42.382	35.259	72.204	38.9623	4	-7.50403	73.186	50.707	30.392	36.6953	34.2598	4
2	24.333	21	75.832	69.53	47.6737	29.0222	4	117.062	105.141	61.195	28.42	77.9545	40.8373	4	-18.5308	67.403	60.352	44.47	38.4235	39.1623	4
3	36.333	29.667	182.214	180.118	107.083	85.5912	4	94.904	83.287	237.343	210.77	156.576	78.8142	4	9.702	58.249	197.849	180.083	111.471	91.9389	4
4	397	362	843.05	859.054	615.276	272.704	4	516.174	465.511	1230.86	1217.36	857.477	423.894	4	437.851	381.175	963.773	933.705	679.126	312.422	4
5	1275.67	1208	1353.33	1368.09	1301.27	74.23	4	1684.39	1596.85	2119.41	2171.14	1892.95	294.306	4	1338.3	1179.42	1508.67	1508.8	1383.8	158.177	4
6	2152.67	1994.67	2370.49	2387.29	2226.28	187.78	4	3110.56	2891.34	4116.58	4145.3	3565.95	658.614	4	2285.01	1948.78	2645.51	2633.55	2378.21	331.534	4
7	3674.67	3358.67	3636.42	3706.68	3594.11	159.566	4	5407.35	4918.03	6985.52	7150.17	6115.27	1119.96	4	3762.94	3115.97	4126.47	4041.67	3761.76	457.675	4
8	4857.67	4363.67	4322.66	4352.46	4474.11	256.287	4	7485.41	6572.42	8374.08	8519.8	7737.93	901.513	4	4762.8	3888.62	4857.9	4593.26	4525.65	438.561	4
9	5591	4985	4495.03	4535.54	4901.64	510.402	4	8964.56	7717.71	8765.01	8978.94	8606.56	600.555	4	5448.33	4352.43	5033.65	4768.03	4900.61	460.354	4
10	5725.67	5007	4548.47	4575.9	4964.26	549.325	4	9318.14	7855.21	8993.33	9180.77	8836.86	667.84	4	5537.26	4386.77	5097.49	4850.58	4968.03	480.429	4
11	5885	5176.33	4514.1	4522.45	5024.47	652.193	4	9689.11	8154.58	8952.74	9102.32	8974.69	632.387	4	5740.14	4516.48	5046.64	4797.81	5025.26	523.48	4

## Sheet: Fig 1C ii)
	WT Phla-sGFP	ΔcamS Phla-sGFP	ΔcamS::camS Phla-sGFP	camSΔ69-391 Phla-sGFP	camSF13A,I14V Phla-sGFP	camSL15V Phla-sGFP	ΔsaePQRS Phla-sGFP	ΔsaePQRS ΔcamS Phla-sGFP
	4366.62	8293.63	4843.97	9511.85	4680.16	4147.56	16.981	15.762
	4353.26	8506.94	4660.15	8266.96	5866.46	5386.31	21.897	20.476
	5803.33	9695.04	5243.85	8955.73	5164.39	4540.43	14.62	12.86
	5439	9374.88	5201.24	8771.61	5195.14	4506.32	8	5.72
Mean	4991	8968	4987	8877	5227	4645	15.37	13.7
SD	743.2	673.7	282.3	514	487.5	525.1	5.776	6.179
N	4	4	4	4	4	4	4	4

## Sheet: Fig 1D i)
Time	WT PlukAB-DsRed			Mean	SD	N	ΔcamS PlukAB-DsRed			Mean	SD	N	ΔcamS::camS PlukAB-DsRed			Mean	SD	N
0	6	10.667	5	7.22233	3.02478	3	14.011	43.045	27.746	28.2673	14.524	3	17.118	43.862	33.479	31.4863	13.4829	3
1	15	21	14.333	16.7777	3.67182	3	53.041	47.676	23.066	41.261	15.984	3	33.299	37.556	31.327	34.0607	3.18358	3
2	20	35.333	21	25.4443	8.57842	3	64.175	58.045	20.979	47.733	23.3715	3	34.755	45.963	23.957	34.8917	11.0036	3
3	30.333	40	27.333	32.5553	6.61946	3	71.249	66.852	34.773	57.6247	19.9119	3	36.756	47.929	52.899	45.8613	8.26774	3
4	82.667	85	70	79.2223	8.07151	3	139.781	136.601	96.498	124.293	24.1239	3	86.188	93.529	91.707	90.4747	3.82251	3
5	224.333	219	200.667	214.667	12.4138	3	307.877	315.825	255.99	293.231	32.4953	3	208.541	234.204	192.064	211.603	21.2362	3
6	351.667	347.667	326.333	341.889	13.6195	3	457.672	466.125	402.974	442.257	34.2816	3	344.437	367.641	255.743	322.607	59.0568	3
7	372.667	376	358.333	369	9.38701	3	494.996	506.473	449.922	483.797	29.8926	3	370.875	399.919	276.87	349.221	64.3189	3
8	394.667	398	375.333	389.333	12.2386	3	518.034	530.447	466.865	505.115	33.7022	3	391.937	423.789	295.061	370.262	67.0453	3
9	440.667	452.667	465.333	452.889	12.3345	3	582.291	674.275	581.018	612.528	53.4783	3	439.013	514.589	354.064	435.889	80.3081	3
10	872.333	875.333	863	870.222	6.43179	3	1218.03	1367.35	1152.29	1245.89	110.199	3	876.412	967.822	747.16	863.798	110.87	3
11	1596	1390	1205.67	1397.22	195.267	3	2268.5	2046.39	1740.06	2018.32	265.333	3	1456.73	1340.93	1106.63	1301.43	178.361	3
12	1901.67	1581	1330.67	1604.44	286.221	3	2696.15	2267.19	1948.98	2304.11	374.949	3	1670.69	1487.32	1221.75	1459.92	225.721	3

## Sheet: Fig 1D ii) 
	WT PlukAB-DsRed	ΔcamS PlukAB-DsRed	ΔcamS::camS PlukAB-DsRed	camSΔ69-391 PlukAB-DsRed	camSF13A,I14V PlukAB-DsRed	camSL15V PlukAB-DsRed	ΔsaePQRS PlukAB-DsRed	ΔsaePQRS ΔcamS PlukAB-DsRed
	2221.33	3394.26	2269.99	3232.43	2210.68	2005.22	43.78	50.96
	2240.33	3436.8	2179.5	3024.67	2138.84	2254.73	44.98	51.94
	2039.33	2942.44	1985.23	2601.84	2027.38	1756.33	38.4	50.65
	1366.33	2538.67	1352.83	2642.07	1517.19	1701.18	24.03	27.51
Mean	1967	3078	1947	2875	1974	1929	37.8	45.27
SD	410.5	423.5	413.5	305	313.4	254.1	9.614	11.85
N	4	4	4	4	4	4	4	4

## Sheet: Fig 1E i)
	WT PhlgA-DsRed	ΔcamS PhlgA-DsRed	camSΔ69-391 PhlgA-DsRed	ΔsaePQRS PhlgA-DsRed	ΔsaePQRSΔcamS PhlgA-DsRed
	795.67	1081.45	1077.41	163.46	174.67
	772.33	999.87	1019.23	161.24	181.56
	778.67	1018.68	948.86	158.95	178.13
	723.33	964.74	945.91	153.83	166.97
Mean	767.5	1016	997.9	159.4	175.3
SD	31.05	48.92	62.94	4.127	6.244
N	4	4	4	4	4

## Sheet: Fig 1E ii)
	WT PhlgCB-DsRed	ΔcamS PhlgCB-DsRed	camSΔ69-391 PhlgCB-DsRed	ΔsaePQRS PhlgCB-DsRed	ΔsaePQRSΔcamS PhlgCB-DsRed
	1495.67	2041.67	1868.83	24.48	34.08
	1412	1964.8	1933.17	26.6	33.19
	1338.67	1821.21	1777.16	28.73	26.71
	1417.33	1948.36	1880.91	29.24	31.46
Mean	1416	1944	1865	27.26	31.36
SD	64.15	91.41	64.89	2.179	3.285
N	4	4	4	4	4

## Sheet: Fig 2A
	WT	ΔcamS	ΔcamS::camS	camSΔ69-391	camSF13A,I14V	camSL15V	hla::ϕNΣ	hla::ϕNΣ ΔcamS
	1.28	1.63	1.52	1.96	1.36	1.41	0.09	0.15
	1.19	1.77	1.34	1.76	1.43	1.12	0.08	0.14
	0.94	1.68	1.01	1.55	1.01	1.03	0.07	0.06
	0.99	1.84	1.18	1.74	1.02	1.09	0.05	0.12
	1	1.7	1.06	1.6	1.06	1.04	0.05	0.14
Mean	1.08	1.724	1.222	1.722	1.176	1.138	0.068	0.122
SD	0.1468	0.08204	0.2096	0.1604	0.2023	0.1564	0.01789	0.03633
N	5	5	5	5	5	5	5	5

## Sheet: Fig 2B i)
	Experimental Run	WT	ΔcamS	ΔcamS::camS	camSΔ69-391
	1	0.295	0.858	0.496	0.989
	1	0.488	1.691	0.395	1.088
	1	0.451	0.824	0.519	1.234
	2	0.569	0.578	0.316	1.365
	2	0.813	1.373	0.431	0.577
	2	0.629	0.596	0.378	1.12
	3	0.597	0.977	0.909	1.871
	3	0.948	1.868	0.608	1.196
	3	0.945	0.942	0.351	0.803
	4	1.111	1.5612	0.992	0.858
	4	1.171	1.795	0.626	1.448
	4	1.139	1.257	0.774	1.903
	4	0.912	1.062	1.296	1.626
	5	1.29	2.503	1.286	1.942
	5	0.882	1.811	0.742	1.912
	5	1.018	2.904	0.859	2.893
	5	1.119	2.904	0.808	1.772
	6	1.588	2.605	1.554	2.615
	6	1.674	2.919	1.74	2.192
	6	1.998	1.807	2.231	2.579
	6		3.326	1.714
			2.473
Median		0.9465	1.743	0.774	1.537
Interquartile Range		0.558	1.5607	0.8275	0.839
N		20	22	21	20

[truncated: 16 more sheets: Fig 2B ii) , Fig 2D, Fig 2E i), Fig 2E ii), Fig S1A, Fig S1B ii), Fig S1C i), Fig S1C ii), Fig S1E i), Fig S1E ii) , Fig S1E iii), Fig S2A ii), Fig S2A iii), Fig S2A iv), Fig S2C i), Fig S2C ii)]
