# Supplementary material for: The Staphylococcus aureus CamS lipoprotein is a repressor of toxin production that shapes host-pathogen interaction
Source: PLoS Biol. 2024 Jan 5;22(1):e3002451. doi: 10.1371/journal.pbio.3002451 (PMC10769083; doi:10.1371/journal.pbio.3002451)
Supplement: S1 Table — (XLSX) [file pbio.3002451.s004.xlsx]

## Sheet: dcamSvsWT
ΔcamS versus WT
Locus tag	Gene name	Description	L2FC	Fold change	pAdj
SAUSA300_RS05720	hyl/ hla	alpha-hemolysin	2.31981	4.99265	6.41473e-24
SAUSA300_RS00710		hypothetical protein	2.23589	4.71052	7.45095e-31
SAUSA300_RS05045		glycosyl transferase family 1	2.15062	4.4402	3.09462e-13
SAUSA300_RS10850	lukH/ lukA	bi-component leukocidin LukGH/LukAB, subunit H/A	1.78891	3.45555	1.11943e-22
SAUSA300_RS10845	lukG/ lukB	bi-component leukocidin LukGH/LukAB, subunit G/B	1.74046	3.34141	1.01604e-17
SAUSA300_RS04395		DUF4888 domain-containing protein	1.59576	3.02254	3.62756e-13
SAUSA300_RS05795		beta-class phenol-soluble modulin	1.58918	3.00879	2.00907e-06
SAUSA300_RS09620	splA	serine protease SplA	1.5669	2.96268	7.04967e-06
SAUSA300_RS13060	sbi	immunoglobulin-binding protein Sbi	1.56527	2.95933	1.91749e-07
SAUSA300_RS09520		hypothetical protein	1.5581	2.94465	3.36626e-08
SAUSA300_RS09525		DUF3969 family protein	1.50209	2.83253	0.000543346
SAUSA300_RS13075	hlgC	bi-component leukocidin HlgCB, subunit C	1.48641	2.80192	6.23161e-06
SAUSA300_RS13070	hlgA	bi-component leukocidin HlgAB, subunit A	1.45987	2.75083	0.00580342
SAUSA300_RS09615	splB	serine protease SplB	1.42768	2.69014	1.06313e-09
SAUSA300_RS05540	isdA	LPXTG-anchored heme-scavenging protein IsdA	1.3848	2.61135	3.17297e-10
SAUSA300_RS02130		superantigen-like protein SSL4	1.34762	2.54491	6.06249e-05
SAUSA300_RS09610	splC	serine protease SplC	1.32432	2.50414	2.20644e-07
SAUSA300_RS09600	splE	serine protease SplE	1.29034	2.44585	1.14671e-07
SAUSA300_RS05545	isdC	heme uptake protein IsdC	1.27933	2.42726	0.00328162
SAUSA300_RS05685		hypothetical protein	1.25282	2.38307	0.00469558
SAUSA300_RS11455		CTP synthase	1.22251	2.33352	2.36053e-10
SAUSA300_RS09530		hypothetical protein	1.22019	2.32978	8.0939e-09
SAUSA300_RS05380		ABC transporter ATP-binding protein	1.17639	2.26011	5.1523e-09
SAUSA300_RS09605	splD	serine protease SplD	1.15545	2.22755	3.34911e-08
SAUSA300_RS13850	cwrA	cell wall inhibition responsive protein CwrA	1.11123	2.1603	2.84039e-05
SAUSA300_RS00590	sarS	HTH-type transcriptional regulator SarS	1.09521	2.13644	5.65615e-06
SAUSA300_RS03005	vraX	C1q-binding complement inhibitor VraX	1.06822	2.09685	9.2288e-05
SAUSA300_RS13740	ptsG_2	Glucose-specific PTS transporter subunit IIBC	1.06432	2.09118	3.30872e-07
SAUSA300_RS05695	scb	complement inhibitor SCIN-B	1.05536	2.07824	8.12637e-08
SAUSA300_RS05385		ABC transporter permease	1.05509	2.07784	2.12492e-05
SAUSA300_RS13080	hlgB	bi-component leukocidin HlgAB/HlgCB, subunit B	1.03216	2.04508	4.01881e-05
SAUSA300_RS05690	efb	Complement covertase inhibitor Efb	1.01895	2.02644	1.58627e-06
SAUSA300_RS09595	splF	serine protease SplF	1.01107	2.01541	1.67327e-05
SAUSA300_RS05375		XRE family transcriptional regulator	1.00929	2.01292	0.00226453
SAUSA300_RS15215		hypothetical protein	-1.02978	0.489786	0.00345619
SAUSA300_RS14150		MBL fold metallo-hydrolase	-1.03362	0.488484	4.55321e-14
SAUSA300_RS14095		hypothetical protein	-1.04329	0.485221	0.000251418
SAUSA300_RS05215	purQ	phosphoribosylformylglycinamidine synthase I	-1.04496	0.484657	1.06474e-13
SAUSA300_RS11430		aldehyde dehydrogenase family protein	-1.05018	0.482909	3.47287e-19
SAUSA300_RS12790		hypothetical protein	-1.05181	0.482362	9.94606e-17
SAUSA300_RS05210	purS	phosphoribosylformylglycinamidine synthase subunit PurS	-1.05236	0.482177	2.91902e-16
SAUSA300_RS02965	hxlB	6-phospho-3-hexuloisomerase	-1.05744	0.480483	5.77737e-11
SAUSA300_RS05205		phosphoribosylaminoimidazolesuccinocarboxamide synthase	-1.05907	0.479941	5.82684e-21
SAUSA300_RS09650		S8 family serine peptidase	-1.0626	0.478767	3.02337e-10
SAUSA300_RS05805		N-acetyltransferase	-1.06994	0.476339	3.37574e-11
SAUSA300_RS00815	cap8C	type 8 capsular polysaccharide synthesis protein Cap8C	-1.07275	0.475413	2.85098e-07
SAUSA300_RS04445		HlyC/CorC family transporter	-1.07319	0.475268	3.50086e-20
SAUSA300_RS04290		toprim domain-containing protein	-1.07818	0.473627	7.03542e-12
SAUSA300_RS10140		type 1 glutamine amidotransferase	-1.07868	0.473462	5.37408e-12
SAUSA300_RS09645		Lantibiotic protection ABC transporter ATP-binding subunit	-1.11319	0.462272	2.33478e-16
SAUSA300_RS06960	pstC	phosphate ABC transporter permease subunit PstC	-1.1139	0.462044	8.19327e-07
SAUSA300_RS00460		tRNA-dihydrouridine synthase	-1.11821	0.460666	1.91649e-16
SAUSA300_RS02960	hxlA	3-hexulose-6-phosphate synthase	-1.11827	0.460647	2.12513e-09
SAUSA300_RS04165	clfA	MSCRAMM family adhesin clumping factor ClfA	-1.13238	0.456161	1.29084e-12
SAUSA300_RS00905		hypothetical protein	-1.13267	0.45607	8.56903e-07
SAUSA300_RS12605	hutG	formimidoylglutamase	-1.15726	0.448362	1.26067e-25
SAUSA300_RS06965		phosphate ABC transporter substrate-binding protein PstS	-1.18424	0.440056	1.45792e-09
SAUSA300_RS14560		YceI family protein	-1.19654	0.436321	1.07929e-16
SAUSA300_RS05200	purK	5-(carboxyamino)imidazole ribonucleotide mutase	-1.24592	0.421638	1.77608e-20
SAUSA300_RS14255		alkaline phosphatase	-1.25996	0.417557	5.67377e-14
SAUSA300_RS13720		DMT family transporter	-1.29931	0.40632	1.677e-12
SAUSA300_RS04345		Helix-turn-helix domain-containing protein	-1.33548	0.396261	0.000344244
SAUSA300_RS13715		hypothetical protein	-1.34781	0.392888	1.8262e-20
SAUSA300_RS14620		HdeD family acid-resistance protein	-1.36393	0.388523	2.91902e-16
SAUSA300_RS11930		MAP domain-containing protein	-1.41878	0.374028	2.39296e-18
SAUSA300_RS08080		CHAP domain-containing protein	-1.49377	0.355083	3.04059e-23
SAUSA300_RS04350		hypothetical protein	-1.50271	0.352891	0.00274013
SAUSA300_RS02195	spn	myeloperoxidase inhibitor SPIN	-1.50678	0.351896	2.225e-17
SAUSA300_RS05195	purE	5-(carboxyamino)imidazole ribonucleotide mutase	-1.55259	0.340898	1.8262e-20
SAUSA300_RS04355		hypothetical protein	-1.64323	0.320138	1.3328e-08

## Sheet: camStruncatedvsWT
camSΔ69-391 versus WT
Locus tag	Gene name	Description	L2FC	Fold change	pAdj
SAUSA300_RS05720	hyl/ hla	alpha-hemolysin	2.57492	5.95839	5.97422e-38
SAUSA300_RS00710		hypothetical protein	2.40651	5.30191	1.55838e-59
SAUSA300_RS05045		glycosyl transferase family 1	2.19359	4.57441	1.54303e-23
SAUSA300_RS10845	lukG/ lukB	bi-component leukocidin LukGH/LukAB, subunit G/B	2.02876	4.08054	5.04183e-30
SAUSA300_RS10850	lukH/ lukA	bi-component leukocidin LukGH/LukAB, subunit H/A	2.02152	4.06012	6.15339e-47
SAUSA300_RS04395		DUF4888 domain-containing protein	1.99404	3.98351	1.88051e-31
SAUSA300_RS09620	splA	serine protease SplA	1.972	3.92313	2.25815e-11
SAUSA300_RS09615	splB	serine protease SplB	1.81769	3.52516	2.70787e-22
SAUSA300_RS13060	sbi	immunoglobulin-binding protein Sbi	1.73889	3.33779	5.50142e-28
SAUSA300_RS05795		beta-class phenol-soluble modulin	1.66364	3.16815	1.20583e-05
SAUSA300_RS09610	splC	serine protease SplC	1.62775	3.09031	8.81365e-14
SAUSA300_RS02130		superantigen-like protein SSL4	1.61071	3.05402	1.23643e-08
SAUSA300_RS09600	splE	serine protease SplE	1.53934	2.90661	2.71054e-12
SAUSA300_RS09520		hypothetical protein	1.51439	2.85677	6.12265e-09
SAUSA300_RS13850	cwrA	cell wall inhibition responsive protein CwrA	1.51393	2.85586	2.61166e-08
SAUSA300_RS05685		hypothetical protein	1.46439	2.75947	0.000287002
SAUSA300_RS09595	splF	serine protease SplF	1.45926	2.74968	3.33849e-11
SAUSA300_RS03005	vraX	C1q-binding complement inhibitor VraX	1.4577	2.7467	0.00113484
SAUSA300_RS09605	splD	serine protease SplD	1.44797	2.72824	1.24959e-17
SAUSA300_RS09525		DUF3969 family protein	1.41514	2.66686	0.000985973
SAUSA300_RS13075	hlgC	bi-component leukocidin HlgCB, subunit C	1.38777	2.61674	1.60083e-13
SAUSA300_RS13070	hlgA	bi-component leukocidin HlgAB, subunit A	1.32193	2.5	2.138e-16
SAUSA300_RS05540	isdA	LPXTG-anchored heme-scavenging protein IsdA	1.32004	2.49672	2.25576e-09
SAUSA300_RS15740		phenol-soluble modulin PSM-alpha-1	1.29806	2.45898	0.00673615
SAUSA300_RS05790		beta-class phenol-soluble modulin	1.21481	2.3211	0.00719172
SAUSA300_RS08750		DUF4930 family protein	1.18958	2.28086	1.15525e-07
SAUSA300_RS09530		Hypothetical protein	1.18078	2.26699	2.37565e-07
SAUSA300_RS05380		ABC transporter ATP-binding protein	1.17017	2.25038	1.82318e-10
SAUSA300_RS05375		XRE famil	1.12089	2.1748	0.000386235
SAUSA300_RS11455		CTP synthase	1.08013	2.11422	1.00928e-14
SAUSA300_RS00590	sarS	HTH-type transcriptional regulator SarS	1.07824	2.11145	0.000395057
SAUSA300_RS13080	hlgB	bi-component leukocidin HlgAB/HlgCB, subunit B	1.06328	2.08968	8.60455e-15
SAUSA300_RS04175	emp	extracellular matrix protein-binding adhesin Emp	1.03781	2.0531	5.03592e-12
SAUSA300_RS06295	rbfA	30S ribosome-binding factor RbfA	1.0339	2.04755	1.25064e-11
SAUSA300_RS10500	eap	extracellular adherence protein Eap/Map	1.02877	2.04029	7.34121e-21
SAUSA300_RS05390		ABC transporter permease	1.01622	2.02261	3.38795e-06
SAUSA300_RS00515		phosphatidylinositol-specific phospholipase C	1.00092	2.00127	0.000652711
SAUSA300_RS06950	pstB	phosphate ABC transporter ATP-binding protein PstB	-1.00296	0.498973	1.9298e-10
SAUSA300_RS03490		LysM peptidoglycan-binding domain-containing protein	-1.016	0.494486	8.06351e-07
SAUSA300_RS04345		helix-turn-helix domain-containing protein	-1.01611	0.494447	0.000662956
SAUSA300_RS06945	phoU	phosphate signaling complex protein PhoU	-1.02297	0.492104	1.00928e-14
SAUSA300_RS00905		hypothetical protein	-1.03788	0.487043	2.0955e-08
SAUSA300_RS05240	purH	bifunctional phosphoribosylaminoimidazolecarboxamide formyltransferase IMP/cyclohydrolase	-1.07846	0.473535	1.11629e-20
SAUSA300_RS08080		CHAP domain-containing protein	-1.09165	0.469225	1.47051e-14
SAUSA300_RS05235	purN	phosphoribosylglycinamide formyltransferase	-1.12964	0.457031	1.00619e-20
SAUSA300_RS00815	cap8C	type 8 capsular polysaccharide synthesis protein Cap8C	-1.13543	0.4552	1.39092e-08
SAUSA300_RS05245	purD	phosphoribosylamine--glycine ligase	-1.13645	0.454877	1.54388e-18
SAUSA300_RS06955	pstA	phosphate ABC transporter permease PstA	-1.14545	0.452049	5.80574e-11
SAUSA300_RS06965		phosphate ABC transporter substrate-binding protein PstS	-1.16224	0.446818	6.24695e-12
SAUSA300_RS05225	purF	amidophosphoribosyltransferase	-1.16751	0.445188	3.45261e-21
SAUSA300_RS14255		alkaline phosphatase	-1.18823	0.438842	3.41553e-20
SAUSA300_RS11930		MAP domain-containing protein	-1.18927	0.438524	1.34038e-20
SAUSA300_RS05225	purM	amidophosphoribosyltransferase	-1.20675	0.433243	1.60355e-18
SAUSA300_RS05220	purL	phosphoribosylformylglycinamidine synthase I	-1.21831	0.429787	5.65656e-29
SAUSA300_RS06960	pstC	phosphate ABC transporter permease subunit PstC	-1.24017	0.423324	4.1522e-11
SAUSA300_RS13720		DMT family transporter	-1.25128	0.420074	8.53638e-21
SAUSA300_RS05215	purQ	phosphoribosylformylglycinamidine synthase	-1.27873	0.412158	1.19533e-21
SAUSA300_RS12440		CHAP domain-containing protein	-1.29	0.40895	5.94516e-12
SAUSA300_RS05210	purS	phosphoribosylformylglycinamidine synthase subuit PurS	-1.29555	0.40738	2.25467e-34
SAUSA300_RS05205		phosphoribosylaminoimidazolesuccinocarboxamide synthase	-1.32114	0.400219	1.18286e-40
SAUSA300_RS13715		hypothetical protein	-1.35161	0.391855	5.40526e-22
SAUSA300_RS02195	spn	myeloperoxidase inhibitor SPIN	-1.46542	0.362131	5.78225e-19
SAUSA300_RS05200	purK	5-(carboxyamino)imidazole ribonucleotide synthase	-1.57447	0.335767	1.92792e-36
SAUSA300_RS05195	purE	5-(carboxyamino)imidazole ribonucleotide mutase	-1.89718	0.268467	5.58942e-43
SAUSA300_RS10310		CamS family sex pheromone protein	-3.89223	0.0673476	2.43398e-132

## Sheet: dcamSvscamScomplement
ΔcamS versus ΔcamS::camS
Locus tag	Gene name	Description	L2FC	Fold change	pAdj
SAUSA300_RS05720	hyl/ hla	alpha-hemolysin	2.31119	4.96293	6.03896e-41
SAUSA300_RS00710		hypothetical protein	2.1757	4.51806	6.11068e-34
SAUSA300_RS05045		glycosyl transferase family 1	2.1342	4.38994	1.00712e-06
SAUSA300_RS10850	lukH/ lukA	bi-component leukocidin LukGH/LukAB, subunit H/A	1.7986	3.47882	2.11973e-20
SAUSA300_RS09620	splA	serine protease SplA	1.79855	3.47871	5.22665e-09
SAUSA300_RS13060	sbi	immunoglobulin-binding protein Sbi	1.7679	3.40559	5.49872e-05
SAUSA300_RS10845	lukG/ lukB	bi-component leukocidin LukGH/LukAB, subunit G/B	1.74503	3.35203	4.04604e-21
SAUSA300_RS13075	hlgC	bi-component leukocidin HlgCB, subunit C	1.67118	3.18475	0.000499805
SAUSA300_RS04395		DUF4888 domain-containing protein	1.64668	3.13111	2.98083e-14
SAUSA300_RS09520		hypothetical protein	1.61193	3.05661	3.08833e-09
SAUSA300_RS09615	splB	serine protease SplB	1.5085	2.84514	2.03842e-14
SAUSA300_RS05685		hypothetical protein	1.5069	2.84199	5.95764e-07
SAUSA300_RS13070	hlgA	bi-component leukocidin HlgAB, subunit A	1.4696	2.76945	0.00421071
SAUSA300_RS09610	splC	serine protease SplC	1.46016	2.75138	8.36099e-13
SAUSA300_RS09605	splD	serine protease SplD	1.43224	2.69866	1.57832e-15
SAUSA300_RS09600	splE	serine protease SplE	1.32791	2.51038	1.97369e-11
SAUSA300_RS05540	isdA	LPXTG-anchored heme-scavenging protein IsdA	1.30351	2.46828	1.13778e-10
SAUSA300_RS05545	isdC	heme uptake protein IsdC	1.29601	2.45549	3.19031e-05
SAUSA300_RS04145		DUF5067 domain-containing protein	1.28351	2.4343	2.90713e-05
SAUSA300_RS09530		hypothetical protein	1.26579	2.4046	1.62565e-10
SAUSA300_RS05375		XRE family transcriptional regulator	1.22416	2.33619	1.90861e-07
SAUSA300_RS01495	esaA	type VII secretion protein EsaA	1.21828	2.32669	2.03842e-14
SAUSA300_RS11455		CTP synthase	1.19709	2.29277	4.80586e-11
SAUSA300_RS05690	efb	complement convertase inhibitor Efb	1.1882	2.27868	2.69249e-10
SAUSA300_RS13850	cwrA	cell wall inhibition responsive protein CwrA	1.16738	2.24604	6.96087e-09
SAUSA300_RS0567	ecb	complement convertase inhibitor Ecb	1.16262	2.23864	0.00762303
SAUSA300_RS09595	splF	serine protease SplF	1.15451	2.22609	5.12593e-10
SAUSA300_RS0149	essA	type VII secretion protein EsaA	1.13645	2.19839	0.000255422
SAUSA300_RS05380		ABC transporter ATP-binding protein	1.13181	2.19133	1.26502e-09
SAUSA300_RS05385		ABC transporter permease	1.12928	2.1875	9.12708e-08
SAUSA300_RS05695	scb	complement inhibitor SCIN-B	1.11683	2.1687	8.94659e-10
SAUSA300_RS05790		beta-class phenol-soluble modulin	1.09236	2.13223	0.000258675
SAUSA300_RS00590	sarS	HTH-type transcriptional regulator SarS	1.0876	2.1252	2.78649e-12
SAUSA300_RS02130		superantigen-like protein SSL4	1.04665	2.06573	0.000243945
SAUSA300_RS08540	pxpB	5-oxoprolinase subunit PxpB	1.0275	2.03848	5.58755e-13
SAUSA300_RS05390		ABC transporter permease	1.01635	2.02279	1.92718e-06
SAUSA300_RS09525		DUF3969 family protein	1.01495	2.02083	0.00324971
SAUSA300_RS06295	rbfA	30S ribosome-binding factor RbfA	1.00514	2.00714	3.1441e-11
SAUSA300_RS00545		M20 family metallopeptidase	-1.00789	0.497274	1.96356e-16
SAUSA300_RS12790		hypothetical protein	-1.03564	0.4878	4.29306e-23
SAUSA300_RS04290		toprim domain-containing protein	-1.04278	0.485393	4.35925e-22
SAUSA300_RS13805	clpL	ATP-dependent Clp protease ATP-binding subunit ClpL	-1.06084	0.479353	2.54372e-14
SAUSA300_RS09640		lantibiotic immunity ABC transporter MutE/EpiE	-1.06273	0.478727	1.02208e-10
SAUSA300_RS05805		N-acetyltransferase	-1.06428	0.478212	4.24736e-18
SAUSA300_RS04450		nitronate monooxygenase family protein	-1.06966	0.476432	3.83074e-18
SAUSA300_RS06960	pstC	phosphate ABC transporter permease subunit PstC	-1.08702	0.470731	2.34278e-09
SAUSA300_RS15410		hypothetical protein	-1.09998	0.466523	4.74204e-16
SAUSA300_RS09645		Lantibiotic protection ABC transporter ATP-binding subunit	-1.10481	0.464965	2.11973e-20
SAUSA300_RS14560		YceI family protein	-1.10502	0.464895	1.88006e-16
SAUSA300_RS14150		MBL fold metallo-hydrolase	-1.12008	0.460069	6.32952e-22
SAUSA300_RS04165	clfA	MSCRAMM family adhesin clumping factor ClfA	-1.12748	0.457716	5.62218e-17
SAUSA300_RS11430		aldehyde dehydrogenase family protein	-1.12945	0.457091	4.31741e-29
SAUSA300_RS14095		hypothetical protein	-1.1434	0.452693	9.78254e-12
SAUSA300_RS08075		hypothetical protein	-1.14546	0.452047	4.3882e-08
SAUSA300_RS02960	hxlA	3-hexulose-6-phosphate synthase	-1.14672	0.451652	1.71703e-18
SAUSA300_RS10140		type 1 glutamine amidotransferase	-1.14744	0.451426	7.83973e-18
SAUSA300_RS09650		S8 family serine peptidase	-1.16092	0.447227	1.21372e-21
SAUSA300_RS04445		HlyC/CorC family transporter	-1.17195	0.443822	1.0658e-24
SAUSA300_RS04350		hypothetical protein	-1.17479	0.442949	0.00983368
SAUSA300_RS06965		phosphate ABC transporter substrate-binding protein PstS	-1.17488	0.442921	3.55572e-10
SAUSA300_RS05200	purK	5-(carboxyamino)imidazole ribonucleotide synthase	-1.17911	0.441624	2.32979e-25
SAUSA300_RS02965	hxlB	6-phospho-3-hexuloisomerase	-1.1979	0.435909	1.51299e-18
SAUSA300_RS12605	hutG	formimidoylglutamase	-1.19902	0.43557	8.98339e-36
SAUSA300_RS00460		tRNA-dihydrouridine synthase	-1.19925	0.435502	5.0404e-26
SAUSA300_RS13715		hypothetical protein	-1.2182	0.429819	1.64108e-27
SAUSA300_RS14965		hypothetical protein	-1.24406	0.422184	0.000175036
SAUSA300_RS14255		alkaline phosphatase	-1.24831	0.420941	8.90344e-15
SAUSA300_RS04345		Helix-turn-helix domain-containing protein	-1.25708	0.418389	9.25417e-06
SAUSA300_RS02195	spn	myeloperoxidase inhibitor SPIN	-1.27419	0.413458	7.50566e-19
SAUSA300_RS10800		helix-turn-helix domain-containing protein	-1.36788	0.38746	0.00149127
SAUSA300_RS04355		hypothetical protein	-1.46286	0.362772	5.4219e-08
SAUSA300_RS13720		DMT family transporter	-1.47455	0.359844	8.92043e-20
SAUSA300_RS14620		HdeD family acid-resistance protein	-1.4793	0.358664	3.97769e-25
SAUSA300_RS08080		CHAP domain-containing protein	-1.48051	0.358362	7.10084e-32
SAUSA300_RS05195	purE	5-(carboxyamino)imidazole ribonucleotide mutase	-1.48151	0.358113	1.92751e-24
SAUSA300_RS11930		MAP domain-containing protein	-1.48199	0.357996	1.66653e-25
